# Supplementary material for: Volatile organic compounds of camel milk and shubat across Kazakhstan's regions, seasons, and breeds
Source: Heliyon. 2024 Jul 29;10(15):e35365. doi: 10.1016/j.heliyon.2024.e35365 (PMC11336635; doi:10.1016/j.heliyon.2024.e35365)
Supplement: Multimedia component 1 [file mmc1.csv]

	R	s	C	(2-Aziridinylethyl)amine	ethanol	Dimethylamine	Ethyl Acetate	Acetic acid	1-Butanol, 3-methyl-	1-Butanol, 2-methyl-	2,3-Butanediol, [R-(R*,R*)]-	Hexanal	Propanoic acid, 2-hydroxy-, ethyl ester, (L)-	1-Hexanol	Heptanal	L-Lactic acid	Hexanoic acid, ethyl ester	Pentanoic acid	Pentanoic acid, 2-hydroxy-4-methyl-, ethyl ester	Nonanal	Phenylethyl Alcohol	Butanedioic acid, diethyl ester	Octanoic acid	Octanoic acid, ethyl ester	Acetic acid, 2-phenylethyl ester	2-Decenal, (E)-	Nonanoic acid	Nonanoic acid, ethyl ester	Ethyl 9-decenoate	Decanoic acid, ethyl ester	Dodecanoic acid, ethyl ester	Ethyl tridecanoate	8-Methylnonanoic acid, ethyl ester	Tetradecanoic acid	Ethyl 9-tetradecenoate	Tetradecanoic acid, ethyl ester	(E)-9-Octadecenoic acid ethyl ester	Pentadecanoic acid, ethyl ester	Ethyl 9-hexadecenoate	Hexadecanoic acid, ethyl ester
k31shm1	KYZ	winter	mix	0,785743012	4,748636942	3,350779789	2,99465993	0,093869346	1,807224231	0,788337125	0,16498051	0,077806216	0,850604166	0,182982926	0,085242903	0,002127626	0,0084514	0,000664301	0,041310731	0,123412506	1,837199075	0	0,225895119	0,134896819	0,984363837	0,037235825	0,029221386	0,001366292	0,003478904	0,034954014	0,036679699	0,000792047	0,001203791	0,010510305	0,005664217	0,033665487	0,002992103	0,001210915	0,007696981	0,010035139
k32shm1	KYZ	winter	mix	0,656117544	4,311076118	3,790304018	1,276569565	0,408968145	0,314639573	0,117732103	0,094926598	0,00744588	1,116767124	0,140086012	0,436784624	0,006034151	0,0016952	0,001185754	0,088065152	0,026360171	0,334809388	0,00085942	0,070590839	0,050619937	0,004472588	0,01169902	0,006285807	0,000384835	0,00088168	0,026418312	0,028893226	0,000468478	0,000677525	0,002341228	0,002968333	0,025862657	0,00156683	0,001066798	0,002300327	0,016143325
t32shm1	TUR	winter	mix	1,306093504	1,671035001	0,318973162	0,613952019	0,314756102	0,32723601	0,044399032	0,077356022	0,054668866	0,721788404	0,082232655	0,058299215	0,20239599	0,003583272	0,015544103	0,030379946	0,0591129	0,238123166	0	0,09985106	0,04820001	0,002457452	0,01263598	0,006756188	0,000338795	0,001155218	0,016698276	0,025927822	0,000469811	0,000943841	0,002517491	0,003776759	0,033126277	0,001006578	0,001072068	0,003085863	0,008999061
a21shm1	ALM	fall	mix	0,747666673	5,344617696	4,324670155	0,542146795	0,341305493	1,060143692	0,161992099	0,000586538	0,002097247	0,714177408	0,003684443	0,308529469	0,001863806	0,168729436	0,065018932	0,084400874	0,003207869	1,32125891	0,006003876	0,028629072	7,30940359	1,222502696	0,001327724	0,012653485	0,024332111	0,281859889	3,192180536	3,561319874	0,111869085	0,151261986	0,017234997	0,979577055	2,412547471	0,133496544	0,031822677	1,1374605	0,139644001
k22shm1	KYZ	fall	mix	0,702091874	6,398344485	5,287279809	0,457007549	0,503755014	0,677224817	0,058031827	0,346312753	0,019236482	4,898850343	0,024661403	0,421379616	0,002773577	0,039991465	0,068316397	0,297926809	0,017228046	0,61309855	0,035009447	0,300131389	2,752448379	0,002742717	0,006994552	0,005666977	0,005199894	0,029977454	0,598728239	0,303539357	0,003711335	0,00620931	0,008888677	0,056020303	0,176650113	0,011084068	0,002544557	0,065923205	0,026928153
a11shm1	ALM	summer	mix	0,19096098	2,694816634	2,547894643	0,737377	0,060576416	0,199114195	0,04167032	0,000293968	0,000776714	2,528219886	0,000957812	0,453324122	0,001522135	0,372332767	0,112374953	0,391636159	0,001296063	0,02285357	0,011996834	0,095831476	4,683007889	0,006178415	0,000189622	0,021915132	0,018542352	0,109656464	1,928675081	2,148590497	0,054267833	0,077032382	0,012445023	0,262327093	2,083406814	0,124076672	0,0299838	0,464267385	0,25636994
k11shm1	KYZ	summer	mix	0,277040255	1,500310786	0,898917461	0,595488847	0,185216553	0,117460999	0,014525415	0,000626332	0,000299066	0,838066371	0,001776215	0,394858506	0,061085739	0,071848109	0,049448625	0,116126454	0,001300188	0,077168651	0,004325015	0,140915338	5,319987458	0,009548662	0,000467455	0,005210276	0,011950449	0,211919388	2,160775363	1,552461204	0,019239422	0,042790516	0,026875813	0,563718809	0,987746147	0,158235506	0,007729355	0,483450083	0,061032366
k12shm1	KYZ	summer	mix	0,233477275	1,899190156	1,125485875	0,556617343	0,233138535	0,221259324	0,07581028	0,043010476	0,01509908	1,678635802	0,016170759	0,44448944	0,227872449	0,033937663	0,032393426	0,269267618	0,022107138	0,201299394	0,006418558	0,10832086	1,748664113	0,001403883	0,008093081	0,007370598	0,003798205	0,024293928	0,552673095	0,294959348	0,003664311	0,007668524	0,005587754	0,041898689	0,166219839	0,067613523	0,001804288	0,048558729	0,021336003
t11shm1	TUR	summer	mix	0,12015432	0,474136623	0,03609036	0,725133984	0,141417208	0,057653527	0,019262004	0,000376888	0,002559464	0,137355416	0,004857531	0,456072905	0,063047981	0,056225626	0,15787588	0,011205166	0,00168435	0,025235156	0,002253298	0,095161387	2,815774049	0,005638642	0,00030262	0,001474376	0,009250758	0,071537803	0,894652643	0,648617383	0,009809238	0,021804357	0,017958481	0,206053841	0,528472099	0,026984872	0,004929826	0,252171627	0,070020098
a22shd1	ALM	fall	dro	0,50103869	1,983993426	0,729383807	0,362681834	0,210231966	0,483989632	0,072345661	0,000311113	0,001338672	0,634893723	0,001516001	0,455234993	0,290558916	0,137599851	0,155472289	0,050449485	0,001971344	0,688002769	0,005020827	0,171022113	5,504639026	0,437964861	0,00063912	0,042079521	0,01946848	0,185556897	1,895268974	1,788922166	0,048976365	0,067990389	0,011827761	0,570946613	1,04823092	0,097949123	0,013182882	0,569439734	0,05981443
k21shm1	KYZ	fall	mix	0,287677708	1,338820082	0,68556005	0,456634674	0,249432232	0,448997994	0,02450837	0,023760343	0,001475667	1,151426849	0,001981083	0,4395701	0,001530985	0,061010003	0,094573314	0,067929359	0,003468551	0,154805918	0,003849343	0,133870533	3,233905487	0,007199714	0,001067115	0,026834392	0,006893728	0,068502462	0,982621589	0,793396582	0,009872055	0,013098733	0,006295454	0,216687784	0,349008992	0,131048746	0,003112654	0,166109755	0,019602183
t12shmd1	TUR	summer	mix(dro)	0,182765748	0,928219768	0,101823668	0,156745453	0,21096424	0,051461279	0,024150702	0,042377481	0,005990287	0,761456291	0,012994055	0,420573235	0,000445777	0,004737002	0,000630343	0,03701113	0,010864182	0,034836638	0,001102282	0,051065527	0,192508248	0,000334498	0,004061956	0,001933047	0,001717282	0,005727551	0,074116567	0,058979787	0,00085538	0,002297051	0,000604125	0,01409484	0,071144935	0,0019204	0,001092338	0,011624688	0,015057537
t21shmd1	TUR	fall	mix(dro)	0,285860728	0,77505319	0,051274738	0,192973708	0,175037031	1,134116907	0,78853464	0,000666816	0,114279502	0,02333801	0,041758721	0,22189248	0,000502655	0,017682485	0,052033969	0,010904022	0,047140708	0,320733474	0,000872479	0,05930633	0,086604178	0,075312839	0,021459204	0,017017408	0,001112272	0,002699181	0,030036281	0,004320914	1,77418E-05	5,75051E-05	0,000479855	0,000506173	0,003946895	0,002121472	0,00020214	0,00061074	0,004193494
a41shm	ALM	spring	mix	0,76199709	5,80566003	4,164409316	3,499972329	1,442656465	6,757344453	4,072765718	0,109506633	0,022513231	8,425065944	0,02678366	0,045254547	0,011528803	0,233131381	0,709805405	0,559483772	0,003054884	7,724571752	1,49484E-05	0,292453155	5,822313582	8,01491E-05	0,124832852	0,010088041	0,067802036	0,203062278	2,039631639	1,33452769	0,045901529	0,048949805	0,008711807	0,425407555	1,065480183	0,020309943	0,029765375	0,277216181	0,156492599
t41Shmd	TUR	spring	dro	0,37701709	0,615008843	0,041407298	0,247258573	1,162511332	1,803706517	1,034591138	9,06238E-05	0,091936029	0,007140609	1,221238831	0,046908656	0,179349554	0,002175602	0,299967278	0,005034317	0,047440577	1,452993877	5,95215E-05	0,226042412	0,025498001	0,34443039	0,002250451	0,000124673	0,00058311	0,002626301	0,026317871	0,006897261	3,13046E-05	9,29941E-05	0,002124216	0,004247049	0,001536879	0,000994583	0,000154328	0,003161867	0,000522909
k42Shm	KYZ	spring	mix	1,029422089	6,826654348	3,051126109	6,039452714	0,673551223	1,068382927	0,584601712	0,220636317	0,008457803	3,517007763	0,005594934	0,02458467	0,004282703	1,444839071	0,688538638	1,177006528	0,032145406	1,232225325	7,08832E-05	0,36519163	19,88246206	0,039823003	0,007468366	0,0001175	0,197986299	0,693294511	9,813697997	8,656822636	0,461378264	0,446788631	0,074633927	1,332496154	6,062518584	0,109394984	0,245934915	1,685333704	0,939990425
t42shm	TUR	spring	mix	0,631927481	4,357501141	2,126312623	1,137476549	0,582903565	3,491431336	1,954776834	0,04247856	0,103902007	4,900860966	0,000405901	0,015461976	0,03113546	0,056720901	0,804502081	0,014656851	0,032676734	4,381367369	0	0,606377479	0,841905635	1,61194547	0,010607573	0,001009065	0,010263326	0,020288577	0,283195499	0,201756949	0,0037798	0,005003664	0,007622921	0,041923748	0,216597887	0,006968552	0,004823123	0,002050247	0,033622363
t22shm	TUR	fall	mix	0,572625264	4,885845049	4,88511514	1,146006572	0,951839383	0,516751631	0,236395497	0,039119524	0,687244686	4,253303423	0,008124761	0,103779958	0,002415412	0,243955613	1,133104697	0,047872008	0,137190887	1,038710078	0,010178872	0,266740081	2,653301165	0,016917469	0,038446301	0,00359433	0,014279284	0,008069175	0,893359339	0,640512129	0,014185348	0,021269808	0,00319981	0,130680315	0,432279781	0,005671904	0,009280924	0,054334689	0,05084775
t31shd	TUR	winter	dro	0,620622753	1,693940566	0,905164157	0,295232633	0,902679984	4,147307016	2,148105469	0	0,081369394	0,250421334	0,00356005	0,027505881	0	0,092491441	1,164776744	0,004176552	0,020015628	3,060971557	0,003645633	0,520551024	0,18198607	0,309904432	0,001332974	0,000145225	0,001380682	0,002963368	0,053255318	0,00989275	0,000296617	0,00040073	0,00344372	0,003376293	0,008116833	0,003099101	0,00097939	0,002964919	0,001713396
a31shm	ALM	winter	mix	0,228480335	5,865212898	3,164607896	1,7334636	1,708689382	3,223314475	1,613387532	0,004744597	0,02100717	5,829562947	0,021582743	0,005257168	0,00995742	1,123043822	2,383861081	0,690786742	0,023771284	5,552544656	4,17163E-05	0,797223512	21,66031756	3,961896194	0,02249498	0,000770487	0,387308482	0,828223985	8,932226366	6,649872282	0,429110054	0,670279739	0,108353537	1,849377326	4,319238516	0,049337458	0,156177293	1,742383122	0,577246804
