# Supplementary material for: Volatile organic compounds of camel milk and shubat across Kazakhstan's regions, seasons, and breeds
Source: Heliyon. 2024 Jul 29;10(15):e35365. doi: 10.1016/j.heliyon.2024.e35365 (PMC11336635; doi:10.1016/j.heliyon.2024.e35365)
Supplement: Multimedia component 3 [file mmc3.csv]

	R	S	B	(2-Aziridinylethyl)amine	4-Penten-2-ol	Acetone	Borane-methyl sulfide complex	2,3-Butanedione	n-Hexane	Ethyl Acetate	Acetic acid	Butanal, 3-methyl-	1-Butanol, 3-methyl-	Hexanal	Butanoic acid, ethyl ester	3-Heptanone, 2-methyl-	2-Butenoic acid, ethyl ester, (Z)-	Butanoic acid, 2-methyl-, ethyl ester	Butanoic acid, 3-methyl-, ethyl ester	N,N-Dimethylacetamide	Butanoic acid, 2-methyl-	3-Heptanone	Heptanal	Ethyl tiglate	4-Methyl-2-oxovaleric acid	4-Octanone, 5-hydroxy-2,7-dimethyl-	Benzaldehyde	Hexanoic acid	Nonanal	Eucalyptol	Ethanone, 1-(2-pyridinyl)-	Benzeneacetaldehyde	2-Hexenoic acid, ethyl ester	Heptanoic acid, ethyl ester	Phenylethyl Alcohol	Benzoic acid	Octanoic acid	Octanoic acid, ethyl ester	Dodecane	2,6,10-Trimethyltridecane	Propanedioic acid, dipropyl-, diethyl ester	(E)-9-Octadecenoic acid ethyl ester
k31mh	KYZ	winter	hybrid	0,112146677	0,004465122	0,006259787	0,012647851	0,002249421	0	0,001073637	0,005004594	1,63E-05	0,000751864	0,000492034	0,000351042	0,000354435	9,86E-05	3,32E-05	0	4,94E-05	0	0,002770102	0,099487397	0,000126491	0,000133776	7,69E-05	0,000147942	0,004119752	0,000114909	0,000764591	0,000130338	0,002217099	6,16E-05	0	0,001011877	0,006881237	0,002366818	2,87E-06	0,009846229	0,013998882	0,002332299	0,000817064
k32mb	KYZ	winter	bactrian	0,079743197	0,00185525	0,005436211	0,016587937	0,005521506	0	0,005267488	0,006828561	0,013987999	0,039991931	0,000250865	1,69E-05	0,001572259	1,70E-05	0	0	4,42E-05	0	0,000767754	0,09923498	0,000253873	0,005082962	0,028331178	0,000586286	0,005605604	9,32E-05	0,001228364	0,000581081	0,057395392	0	0	0,013748795	0,00313311	0,002902141	5,56E-06	0,002270599	0,01924752	0,002204888	0,000224932
k32md	KYZ	winter	drom	0,148094332	0,006853016	0,012484648	0,012286955	0,002655979	0	0,001458587	0,005775222	0,016915476	0,046056611	0,000138848	2,00E-05	0,001813827	1,92E-05	3,25E-06	0	3,61E-05	0	0,000766495	0,099623171	0,000122663	0,00336234	0,016977509	0,00064506	0,011996355	0,000141406	0,002564816	0,00291482	0,052198057	0	0	0,012073933	0,003194844	0,006057344	0	0,002437745	0,015578212	0,003564325	0,000836116
t32md	TUR	winter	drom	0,158746235	0,016077384	0,016579157	0,03252479	0,022015647	0,00123291	0,037819125	0,061231396	0,026056822	0,231866312	0,000852524	0,000108343	0,000363072	0,00011076	0	1,68E-05	0,000413899	0,003297401	0,000526638	0,062081033	5,95E-05	0,001240275	0,009455193	0,001522983	0,001425122	0,000158615	0,002027684	0,000689848	0,468961993	3,76E-05	0	0,085654452	0,006969626	0,021851197	9,92E-06	0,001516056	0,016526852	0,00485099	0,000229042
t32mh	TUR	winter	hybrid	0,114779876	0,022759282	0,009178699	0,002651283	0,03130829	0,00318391	0,009993781	0,01136549	0,058736169	0,226087338	0,002270233	0,000322469	0,000230509	0,000285692	0,00022179	1,68E-05	0,000249385	0	0,00132337	0,091565964	0,000158311	0,001343936	0,00413502	0,003999728	0,017931488	0,000108763	0,005093283	0,005371211	2,304143807	0,00039757	0	0,421254039	0,006055961	0,012014569	0	0,002332475	0,035529629	0,007747776	0,000477361
t32mm	TUR	winter	mix	0,142583598	0,003995836	0,005615299	0,027151296	0,074943588	0,003338312	0,025644969	0,038053031	0,004980391	0,021144782	0,018682857	0,002095578	0,000279133	6,08E-05	0,000188551	0	0,00049593	0,006488564	0,004979234	0,052659075	1,94E-05	0,000537254	0,002844739	0,000634048	0,005721277	0,000217643	0,000620082	6,35E-05	0,021216603	6,46E-05	0	0,008594838	0,003844373	0,001407864	0	0,001193184	0,005112402	0,000978748	0,00022817
k32mh	KYZ	winter	hybrid	0,187907871	0,006355206	0,012998078	0,051355846	0,026766461	0	0,017097754	0,024580198	0,0985465	0,115603865	0,000442983	0,000115125	0,004994971	5,18E-05	3,39E-05	0	0,000105381	0,001189408	0,00071102	0,099234821	0,001115423	0,021864684	0,134774483	0,000931798	0,009940415	0,000111129	0,003506286	0,004610165	0,296655641	5,64E-06	0	0,013442755	0,002045983	0,004453753	6,79E-06	0,000535524	0,005040642	0,002054164	0,000428239
a21md	ALM	fall	drom	0,034075804	0,000201459	0,012733346	0,012208156	0,001200678	0	0,001876512	0,002041518	0,000211482	0,000277067	0,00060472	0,000148465	5,14E-05	5,58E-05	2,92E-05	0	1,75E-05	0	0,00069785	0,095851	2,93E-05	7,18E-06	0,000127299	0,00045609	0,001235219	0,000172318	0,000843383	0,000126739	0,01382823	3,32E-05	0	0,000162719	0,012664877	5,08E-05	1,32E-05	0,002279797	0,008104629	0,002943247	0,000436428
a21mh	ALM	fall	hybrid	0,049599525	0,000381758	0,018452479	0,012344825	0,00207567	0	0,000828587	0,001106941	0,000348092	0,0004989	0,000866517	0,000163508	0,000190279	6,72E-05	1,67E-05	0	5,39E-05	0	0,000746763	0,099300544	9,22E-05	1,09E-05	2,70E-05	0,000486371	0,001640077	6,60E-05	0,00062819	6,58E-05	0,020425898	4,00E-06	0	0,000146554	0,002668303	0,000200377	0,000158554	0,004787023	0,007190401	0,003451683	0,000269876
a21mm	ALM	fall	mix	0,142583598	0,003995836	0,005615299	0,027151296	0,074943588	0,003338312	0,025644969	0,038053031	0,004980391	0,021144782	0,018682857	0,002095578	0,000279133	6,08E-05	0,000188551	0	0,00049593	0,006488564	0,004979234	0,052659075	1,94E-05	0,000537254	0,002844739	0,000634048	0,005721277	0,000217643	0,000620082	6,35E-05	0,021216603	6,46E-05	0	0,008594838	0,003844373	0,001407864	0	0,001193184	0,005112402	0,000978748	0,00022817
a22md	ALM	fall	drom	0,016836215	0,000815716	0,015704342	0,00496584	0,000910686	0	0,001228242	0,002820902	8,31E-06	1,94E-05	0,001849428	0,000224147	0,001771762	5,88E-05	2,16E-05	0	0,000531372	0	0,000687781	0,095213959	2,29E-06	2,65E-05	0,000912639	0,000408929	0,001408257	5,15E-05	0,014566289	0,001571525	0,000470895	2,38E-05	0	7,32E-05	0,000986129	0,001166728	0	0,00256398	0,005972639	0,0007822	0,08959075
k21mm	KYZ	fall	mix	0,097584309	0,010294085	0,018767037	0,006857493	0,001049859	0,000158253	0,006362729	0,004880987	0,000444535	0,002101474	0,000451496	1,93E-05	5,85E-05	0	9,16E-06	0	2,67E-05	0	0,001811906	0,099505764	2,82E-05	2,16E-05	0,000101615	0,000266271	0,000678072	4,34E-05	0,000237598	5,13E-05	0,00451546	8,00E-06	0	0,000107895	0,000557695	0,000225355	0	0,001313465	0,001814575	0,002484346	0,000146055
k22mb	KYZ	fall	bactrian	0,117026947	0,00178488	0,022562061	0,00961557	0,033508138	0,001920622	0,010490865	0,008672653	0,000828144	0,004158691	0,001009211	0,000148828	6,04E-05	0	1,28E-05	0	5,11E-05	0,00405638	0,004052371	0,102728633	1,52E-05	8,72E-05	0,000515303	0,000346321	0,001564581	3,89E-06	7,40E-05	3,00E-05	0,003778131	1,55E-06	0	0,000627809	0,005363831	0,00065255	7,26E-06	0,000521042	0,002143644	0,002574116	0,000199833
k22md	KYZ	fall	drom	0,123025325	0,008598799	0,011882042	0,027401476	0,002150056	3,29E-05	0,002470824	0,002202755	5,76E-05	0,000239276	0,000761297	4,79E-05	4,48E-05	0	6,42E-06	0	0,000258878	0	0,050495498	0,095349299	0,000140845	0	0,000135117	8,02E-05	0,001282812	0,000143467	0,000180835	6,58E-06	0,000190379	3,59E-05	0	0	1,88E-05	0,000660148	0	0,000716494	0,001504066	0,001898974	0,00071967
t22mh	TUR	fall	hybrid	0,031512654	0,002463435	0,009001065	0,00972272	0,001006759	0,000333654	0,001911941	0,001516888	2,14E-05	1,26E-05	0,002899184	0,000315154	2,10E-05	0	3,61E-05	0	0,000118729	0	0,001547561	0,100695582	5,31E-06	3,20E-05	2,55E-05	0,000365139	0,000784477	7,64E-05	0,000212087	8,15E-06	0,000186658	0	0	1,01E-05	0,004764372	0,000864087	5,36E-05	0,00047728	0,001620438	0,000617964	0,001647586
k11md	KYZ	summer	drom	0,208289508	0,003776154	0,099226344	0,028306994	0,001765538	0,012701576	0,003666099	0,00521153	0,000484812	0,000210902	0,020130181	0,002312216	0,000337383	0	0,000184043	0	3,74E-06	0	0,001351577	0,052293862	1,06E-05	0,000189732	0,000316832	0,003767103	0,002445016	0,00033689	0,000492435	0,000530648	0,001826719	0,000636235	0	4,34E-05	0,000161399	0,001459602	0	0,004186279	0,017377252	0,011124712	0,001767866
k11mh	KYZ	summer	hybrid	0,050759865	0,000167058	0,020045123	0,00953953	0,003543716	0	0,00061388	0,000555979	6,86E-05	0,000101187	0,002117513	0,000273802	8,34E-05	0	1,65E-05	0	8,58E-06	0	0,000539144	0,103051229	2,97E-05	3,31E-05	4,00E-05	0,011190312	0,001099931	5,23E-05	0,00022648	3,14E-05	0,00152944	2,63E-05	0	0	0,004793034	0,000926403	0	0,000530034	0,002339714	0,001582447	0,000136294
k11mm	KYZ	summer	mix	0,040427213	0,000166926	0,015562453	0,00859745	0,000156882	0,001120472	0,000612049	0,000326436	0,000225897	5,91E-05	0,001124768	0,000133617	5,96E-05	0	8,61E-06	0	1,60E-05	0	0,000695311	0,10184851	1,06E-05	3,73E-05	4,44E-05	0,000595451	0,000559075	7,89E-05	0,000185557	3,18E-05	0,009029934	1,23E-05	0	1,56E-05	0,000114392	0,000555084	0	0,000698042	0,001914011	0,000856545	0,000141436
k12md	KYZ	summer	drom	0,017517108	0,000981838	0,006272077	0,001292556	0,000954315	0,000136417	0,000296732	0,000844038	7,27E-05	3,14E-05	0,000992265	8,85E-05	6,57E-05	0	0	0	8,54E-06	0	0,000490876	0,11420046	2,33E-05	5,20E-05	2,03E-05	0,000158151	0,001366464	0,000149961	0,000173638	8,26E-06	0,000147211	1,17E-05	0	0	0,000544002	0,001244048	0	0,00069911	0,000699647	0,000445555	0,000528424
k12mh	KYZ	summer	hybrid	0,056712812	0,001629629	0,020885906	0,003756079	0,002673237	0	0,000947444	0,001003502	7,30E-05	9,48E-05	0,001625911	0,00015483	0,000124515	0	8,48E-06	0	0	0	0,000680948	0,109207013	4,21E-06	2,80E-05	6,55E-05	0,00055045	0,000924326	0,000112566	0,000202666	2,42E-05	0,000152876	0	0	0	0	0,000710166	0	0,000632613	0,001403743	0,000294866	0,000145576
a11mm	ALM	summer	mix	0,049434334	0,001134367	0,016637057	0,004462662	0,000636528	0,000705232	0,000261124	0,000465547	5,85E-06	1,34E-05	0,001215398	0,000131328	0,000230299	2,14E-05	1,88E-05	0	7,94E-06	0	0,000373411	0,108063525	0	0	2,16E-05	0,000801008	0,000400042	9,86E-05	0,000217697	5,07E-05	0,000239014	1,38E-05	0	0	0	0,000111839	0	0,000425328	0,000541329	0,001592688	9,39E-05
k12mb	KYZ	summer	bactrian	0,05879385	0,002282903	0,017044062	0,003860772	0,003375476	0,000457453	0,002456782	0,002279006	6,45E-05	3,44E-06	0,001369083	0,000190826	0,000159644	3,79E-05	2,25E-05	0	0,000225107	0	0,000544399	0,099455249	5,07E-05	7,33E-05	1,89E-05	0,000588662	0,018386378	0,000104317	0,000106976	3,58E-05	0,000288638	2,58E-06	0	0	2,51E-06	0,026350774	0	0,000916585	0,000938281	0,000414279	0,003235883
a11mh	ALM	summer	hybrid	0,090681156	0,006471306	0,021480746	0,011835606	0,005117375	0	0,001677986	0,001566971	2,47E-05	0,000242554	0,000772627	4,71E-05	0,000153284	0	6,12E-06	0	3,77E-05	0	0,000507334	0,094703909	9,29E-05	0,000158556	6,13E-06	0,000392784	0,002561428	3,61E-05	0,000351785	7,28E-05	0,000222793	8,33E-06	0	6,73E-05	0	0,00236444	0	0,000862168	0,00116758	0,003864459	0,000962393
t11mm	TUR	summer	mix	0,047090549	0,001969219	0,00749227	0,012348	0,000473806	1,13E-05	0,001216534	0,000908067	2,53E-05	7,27E-05	0,000169599	5,00E-05	6,17E-05	4,06E-06	0	0	1,90E-05	0	0,000939808	0,102383649	2,13E-05	4,23E-05	2,10E-05	1,00E-04	0,000260049	2,92E-05	0,000206547	6,33E-05	0,000415985	2,09E-05	0	0	0	9,76E-05	0	0,000806209	0,008158571	0,001102542	0,000100234
t12mmd	TUR	summer	mix	0,038459751	0,001102572	0,011384521	0,00470931	0,000646546	0,000167059	0,002447893	0,002291843	0,000611759	0,000117953	0,002014006	0,00028826	6,93E-05	1,93E-06	3,50E-05	0	2,44E-05	0	0,000730876	0,100289497	1,30E-05	4,33E-05	3,09E-05	0,004135001	0,002203992	7,84E-05	0,000680211	0,000105165	0,006906003	8,90E-07	0	0	3,78E-06	0,00166079	0	0,000290744	0,000905209	0,000284548	0,016726499
a11md	ALM	summer	drom	0,029969275	0,014421621	0,009059621	0,006177356	0,059367535	0,003922236	0,003417687	0,003540129	1,77E-05	1,68E-05	0,001049497	0,000138039	5,12E-05	2,43E-05	0	0	9,31E-06	0	0,000686788	0,091403752	2,54E-05	0	0,000152993	0,000489232	0,001749891	9,78E-05	1,10E-05	0,000140569	0,000336914	8,05E-06	0	2,04E-05	7,57E-06	0,000636847	0	0,000653639	0,000626264	0,001840497	0,109785008
k21md	KYZ	fall	drom	0,050974288	0,007117104	0,005503128	0,011407775	0,149623087	0,009951302	0,147267896	0,003891644	0,003894174	0,009644234	0,000820323	0,000117033	0,000131037	8,61E-06	0,000107872	0	4,07E-05	0	0,000893114	0,095115295	0	0,000270282	0,001406228	0,000899666	0,003770799	3,43E-05	0,000174793	0,000117776	0,038949574	1,54E-05	0	0,000923522	4,14E-06	0,001944193	0	0,0004707	0,001032404	0,002525266	0,000281962
t21md	TUR	fall	drom	0,047704946	0,002733745	0,021811277	0,011785853	0,08156377	0,005875068	0,079875217	0,002132796	0	1,11E-05	0,001237896	0,000163267	3,85E-05	0	2,08E-05	0	4,00E-06	0	0,00081096	0,100636367	4,28E-05	0	1,52E-05	0,000256492	0,002709505	7,01E-05	4,24E-05	9,17E-05	0,000260918	9,34E-06	0	4,24E-06	0	0,001417784	1,14E-05	0,000691667	0,001327282	0,001002482	0,000217042
t22md	TUR	fall	drom	0,03566872	0,002467843	0,008036022	0,004765757	0,051113979	0,003557664	0,051429414	0,001589892	2,74E-05	4,16E-06	0,0140105	0,001560328	0	0	0,00010439	0	0,000190809	0	0,000919055	0,101266018	2,38E-05	0	1,12E-05	0,000776167	0,002012712	0,000239038	2,30E-05	2,63E-05	0,000322686	0	0	5,80E-06	0	0,000681771	0	0,000459431	0,001353126	0,000609314	0,000138835
k22mm	KYZ	fall	mix	0,115039781	0,006336333	0,012654533	0,018817888	0,014238468	0,008845538	0,008871912	0,008207397	0,000336151	0,002015224	0,000369012	6,35E-05	2,91E-05	0	0,000188654	0	1,87E-05	0	0,036641803	0,095917698	1,72E-05	0,000136341	0,00022884	7,28E-05	0,002692741	4,25E-05	0,000132015	0,000175737	0,001238232	8,13E-05	0	0,000115983	0	0,000583997	0	0,00065565	0,00151383	0,001810259	0,016410614
t12md1	TUR	summer	drom	0,059081617	0,002000359	0,007832464	0,008379105	0,084637983	0,006592535	0,083924443	0,001466212	0,000144318	0	0,002902099	0,000355274	4,06E-05	0	2,98E-05	0	2,23E-05	0	0,000551653	0,1024392	1,62E-06	1,05E-05	5,26E-05	0,006447633	0,00200736	7,46E-05	0,000401859	3,53E-05	0,000425747	4,03E-05	0	0	0	0,001242718	0	0,00039926	0,001435756	0,000549674	0,000234094
t12md2	TUR	summer	drom	0,059081617	0,002000359	0,007832464	0,008379105	0,084637983	0,006592535	0,083924443	0,001466212	0,000144318	0	0,002902099	0,000355274	4,06E-05	0	2,98E-05	0	2,23E-05	0	0,000551653	0,1024392	1,62E-06	1,05E-05	5,26E-05	0,006447633	0,00200736	7,46E-05	0,000401859	3,53E-05	0,000425747	4,03E-05	0	0	0	0,001242718	0	0,00039926	0,001435756	0,000549674	0,000234094
a22mm	ALM	fall	mix	0,039291692	0,000712898	0,010946553	0,006682738	0,013231214	0,001076929	0,007286409	0,00086523	3,87E-05	3,81E-06	0,0002759	2,36E-05	0,001263317	2,21E-05	0	0	0,019396515	4,11E-06	0,000453225	0,10568552	2,45E-05	1,89E-05	0,000492136	0,00013	0,000353815	2,28E-05	0,00903127	0,000964774	0,000311111	9,81E-06	0	2,90E-05	0	7,17E-05	0	0,001102989	0,003687082	0,001475339	0,000210548
a32md	ALM	winter	drom	0,087214209	0,000542672	0,01588459	0,01086786	0,031724525	0,002691294	0,031475293	0,001337516	2,99E-05	3,88E-05	0,001005537	0,000185198	0,001127335	0,000183383	0	0	1,61E-05	0	0,000685749	0,106939514	0	2,32E-05	4,54E-05	0,006075634	0,001421769	0,000176407	0,000646332	2,41E-05	0,000966937	4,08E-05	0	0	0	9,49E-05	0	0,001427902	0,001994843	0,003245097	0,000546416
a32mmd	ALM	winter	mix	0,123225107	0,004614584	0,014838228	0,011008947	0,05448149	0,004424935	0,05409153	0,000986236	0,000138278	0,001961271	0,000679257	0,000434355	0,000177755	0	0	0	6,99E-06	0	0,001135791	0,105182214	5,27E-05	9,41E-05	3,50E-05	0,002196218	0,001289554	3,92E-05	0,000450157	2,01E-05	0,002341194	9,42E-06	0	4,30E-05	0	0,000535511	0	0,003067066	0,002637731	0,001767692	0,000326997
k31md	KYZ	winter	drom	0,235516148	0,017494427	0,016305584	0,06681429	0,02220768	0,005188337	0,023505087	0,001580894	7,78E-05	0,000646437	9,69E-05	1,56E-05	0,000708622	2,59E-05	0	0	0,000283116	0	0,00704481	0,100579674	8,62E-05	0,000167741	0,000245893	0,000171304	0,006316908	0,000593241	0,000534819	0,00012084	0,000366577	2,60E-05	0	0	0	0,002552642	0	0,012279328	0,03566479	0,002496885	0,000994228
a31md	ALM	winter	drom	0,067598312	0,009901435	0,066027249	0,102735125	0,046639239	0,002789096	0,006249027	0,004767437	0,000297495	0,001622458	0,006149483	0,000927285	0,000525247	0,000184976	0,000163579	3,27E-05	0,000420152	5,52E-05	0,107253823	0,008687489	0,000366722	0,000422292	0,000402822	0,044813783	2,29E-05	1,85E-05	0,000344085	0,000127383	0,033021204	3,92E-06	5,59E-06	0,009984769	0	0,004896628	9,69E-05	0	0	0,001279231	0,002318406
a31mm	ALM	winter	mix	0,046562376	0,001427723	0,04957642	0,092152753	0,031200648	0,000908511	0,00210859	0,002482767	0,000722726	0,002239499	0,007465774	0,001191985	0,001745615	0,000480079	0,000129527	1,72E-05	0,001401718	5,82E-05	0,105541938	0,009293487	0,000328135	0,000410407	0,000406897	0,012378378	0	8,16E-05	0,000154635	0,000139676	0,100355014	0	0	0,011778351	7,06E-06	0,004070713	5,60E-05	0	0,000199311	0,001353382	0,000180485
a31mh	ALM	winter	hybrid	0,052650176	0,000441927	0,034686486	0,075729019	0,010308053	0	0,002595194	0,002958117	0,000211759	0,000611674	0,002327682	0,00036412	0,000827103	0,000232344	0,000139372	1,04E-05	0,000511709	3,50E-05	0,104539647	0,00806496	0,000253248	0,000237995	0,000209657	0,015083485	0,025053559	4,27E-05	0,00069382	0,000232691	0,040806863	8,72E-07	8,73E-06	0,006018949	0,00017269	0,001891941	0,000198355	0	0,001256083	0,012580712	0,000331447
a41md	ALM	spring	drom	0,064012973	0,002344677	0,025407595	0,103242651	0,023498664	0	0,008291135	0,007439588	0,028538203	0,126299679	0,010722893	0,002109384	0,000496618	0,000219967	0,000154668	0,000479305	0,000359971	3,63E-05	0,105502946	0,008692664	6,69E-05	0,001387086	0,000964221	0,001684605	0,000476435	0,000158208	0,002340554	0,000589539	0,209403683	9,00E-05	0	0,05061329	0,000634028	0,003501988	7,80E-05	0	0	0	0,000185813
a41mm	ALM	spring	mix	0,232981413	0,024524048	0,028581198	0,273278636	0,192844948	0	0,069588842	0,071620922	0,162167502	1,110037497	0,00590041	0,001605115	0,001435498	0,000159951	3,77E-05	0,000460643	8,59E-05	0,002772939	0,101765618	0,00967657	7,36E-05	0,009223333	0,00385506	0,005792744	0,000947562	0,009108648	0,002007323	0,000604216	1,607305658	0,000231149	0	0,612444111	0	0,016697006	0,000141998	8,78E-06	9,43E-05	0,00220572	0,000271043
a41mh	ALM	spring	hybrid	0,084787456	0,001739115	0,034686426	0,108728426	0,019832018	0,000539371	0,003291544	0,006105311	0,001780246	0,010511109	0,00225276	0,000773382	0,000295828	0,000150872	2,25E-05	7,87E-05	0,000273408	3,95E-05	0,093562435	0,00724247	0,000100134	0,000179612	0,000256726	0,001323758	0,030468294	0,00018367	0,001797543	0,000587042	0,063032573	2,32E-06	0	0	1,83E-05	0,006079064	0,000144245	7,37E-05	0,000259678	0,00464454	0,000169389
a42mm	ALM	spring	mix	0,05734892	0,0006715	0,035492396	0,075313688	0,017750279	0,004481859	0,002166535	0,007099167	0,001206347	0,001380205	0,002352722	0,00046404	7,79E-05	0,000163365	6,70E-05	2,35E-05	6,06E-05	1,07E-05	0,092126536	0,006353119	1,76E-05	0,000117411	0,000691141	0,00233498	0,018465993	0,000584792	0,0313179	0,491709717	0,122681544	0	0	0,000152348	0,006855569	0,005026441	9,04E-05	0	0	0,007345907	0,001083722
a42md	ALM	spring	drom	0,086409823	0,000567324	0,028081126	0,094466819	0,000872409	0	0,00603156	0,004294523	0,002319819	0,006222217	0,003693763	0,000656501	0,000659873	0,000133795	8,31E-05	1,95E-05	0,000171139	1,62E-05	0,076647313	0,00455618	8,37E-06	0,000125991	0,000392294	0,056049658	0,017976916	0,000295442	0,02790372	0,46206786	0,210586258	2,01E-05	0	2,29E-06	0,00342167	0,004967201	5,33E-05	0	3,41E-05	0	0,000188501
a42mh	ALM	spring	hybrid	0,066759415	0,00145642	0,036808578	0,070433513	0,00209736	0,000391906	0,003765199	0,003437269	0,002220748	0,003431773	0,003927137	0,000824965	0,000311846	0	8,56E-05	1,11E-05	2,52E-05	2,55E-05	0,067446105	0,005386134	0,000103982	4,34E-05	0,000615991	0,011952166	4,44E-05	2,98E-05	0,002729871	0,050912758	0,407606513	4,71E-05	0	2,39E-05	0,004283772	0,003384075	2,31E-05	6,44E-05	0,000157941	0	0,000121787
t31md	TUR	winter	drom	0,06475265	0,121283455	0,047260717	0,040279865	0,013849742	0	0,006879163	0,002999785	0,000272015	0,000219184	0,023272241	0,002771867	0,00126223	0,000269491	0,031085082	0,000453929	7,02E-05	2,61E-05	0,075936509	0,005287716	4,77E-05	0,000144485	1,22E-05	0,023391993	0,014739564	0,000495182	0,000465104	0,002975797	0,000746226	4,48E-06	0	4,85E-05	0,000587685	0,000983016	0,00060329	2,76E-05	0	0	0,000106835
t41mmd	TUR	spring	mix	0,209554782	0,046621543	0,131774228	0,276177978	0,043327921	0,007301117	0,082836566	0,077114647	0,135561368	1,083640617	0,001965034	0,000829818	0,002121144	0,000714228	0,001165988	0,002125716	0,000187328	0	0,086049038	0,006649195	0,000739006	0,000313666	0,00048718	0,006899183	0,000567807	0,000418892	6,48E-05	8,64E-05	0	0,000353348	6,63E-05	0,257667334	0,006581723	0,012071335	0,000266992	0	0	0,003880324	0,00016247
k42mm	KYZ	spring	mix	0,070225042	0,000441127	0,072070852	0,052505418	0,016928278	0,000246135	0,009695196	0,004867782	2,92E-05	2,49E-05	0,004510046	0,003346465	3,18E-05	9,49E-05	7,06E-06	2,46E-05	5,70E-06	5,58E-05	0,063459434	0,00403523	0,000129207	0,000209222	0,002632675	0,000853319	0,027714281	0,000474055	0,037795314	0,00444653	0,007052058	5,90E-05	8,40E-06	0,000174433	0,004183655	0,003247758	0,000106209	0,001476508	0,000336598	0	0,000204787
k42mb	KYZ	spring	bactrian	0,135101228	0,000765903	0,060363063	0,089558835	0,019054593	0,030775818	0,008326028	0,003126818	0,000437715	0,001544468	0,002847204	0,002634066	0,000114192	0	0,000174445	3,70E-05	6,69E-05	4,67E-05	0,066716806	0,00676047	0,000116463	0,000165632	0,002456593	0,000934085	0,041730899	0,000881882	0,03462484	0,004597008	0,199954262	0	0	1,34E-05	0,002314981	0,004201982	9,16E-05	0	0,000689495	0	0,000197398
k42mh	KYZ	spring	hybrid	0,155820277	0,000417533	0,038888048	0,08397002	0,001881404	0	0,004868143	0,004073617	0,000790919	0,006175133	0,010180193	0,010203674	0,000149619	3,62E-05	3,84E-05	2,34E-05	3,26E-05	1,77E-05	0,047066441	0,006071921	0,000170571	0,000328449	0,002851419	0,000782066	0,020836734	0,000726657	0,035493935	0,002884992	0,008767702	4,84E-05	4,44E-05	0,000278831	0,002591084	0,026784405	6,02E-05	0	0,015074973	0,001607191	0,000445129
k42md	KYZ	spring	drom	0,123381091	0,000380634	0,041572906	0,124529196	0,001677886	0,000136817	0,003788069	0,003419011	0,005456823	0,049358744	0,005631531	0,00701663	0,000184472	0	1,40E-05	5,57E-05	4,61E-06	4,38E-05	0,051956337	0,005533435	0,000100618	0,000236931	0,004057364	0,000550478	0,025332938	9,57E-05	0,039665815	0,005253426	0,03953298	0,000227976	3,04E-06	3,46E-05	0,001991175	0,004092737	3,85E-05	8,75E-05	0,00026279	0,000713011	0,000409819
t42md	TUR	spring	drom	0,105233266	0,032698338	0,102735644	0,143885337	0,025104301	0,00172484	0,033833845	0,011819684	0,000841772	0,026055086	0,002618236	0,000518279	0,000176057	0,000184964	0,006163485	0,001133573	0,000118918	4,33E-05	0,013930416	0,003388707	0,000124311	7,14E-05	3,63E-05	0,010834229	0	8,99E-05	0,000292565	0,000300901	0,002864845	0,00015988	3,92E-05	9,95E-05	0,005905016	0,009859105	0,001269668	9,30E-05	0,00020011	0	0,019200796
t42mm	TUR	spring	mix	0,377508698	0,27786656	0,113088196	0,544738866	0,020853334	0	0,109850195	0,098875448	0,067106642	1,428014168	0,001265393	0,000913976	0,002884801	0,000870644	0,00035711	0,000553212	4,79E-05	8,01E-05	0,041596527	0,006432465	5,19E-06	0,000596807	0,00062657	0,007017934	0,009555804	0,018093504	0,000933475	0,002086446	2,484603916	0,000232735	5,57E-05	0	0,006242163	0,03928495	0,000700379	0,000180104	0,000252064	0	0,00034235
t42mh	TUR	spring	hybrid	0,151850984	0,01634994	0,156682466	0,219258986	0,036264594	0,00188494	0,010188988	0,004584222	8,35E-05	0,000475311	0,002327275	0,000832434	0,000858916	0,000216553	0,004501535	0,00074268	0,000171468	4,98E-05	0,015570876	0,002381879	0,000107073	0,001200446	7,88E-05	0,002331709	8,79E-05	0,000244574	0,000377273	0,000269545	0,007324966	4,53E-05	4,79E-05	0,000128683	0,002506745	0,019260379	0,00038344	0,000304253	0,00027218	0	0,000202942
